# Supplementary material for: A practical assembly guideline for genomes with various levels of heterozygosity
Source: Brief Bioinform. 2023 Oct 5;24(6):bbad337. doi: 10.1093/bib/bbad337 (PMC10555665; doi:10.1093/bib/bbad337)
Supplement: Supplementary_Tablesv2_bbad337 [file supplementary_tablesv2_bbad337.xlsx]

## Sheet: Table S1
Table S1. Read-depth cut-off parameters for Purge Haplotigs.
Assembler	Parameter	A. thaliana C24	N. putrida NIES-4239	L. calcarifer	S. sitiens	A. thaliana F1	C. gigas
HASLR	Low cut-off	5	5	5	5	5	10
	Midpoint *	25	25	55	21	95	65
	High cut-off	195	195	195	195	195	195
WENGAN-M	Low cut-off	5	5	5	5	5	5
	Midpoint	25	25	55	21	90	67
	High cut-off	195	195	195	195	195	195
Redbean	Low cut-off	10	10	5	5	40	7
	Midpoint	25	25	55	20	90	65
	High cut-off	195	195	195	195	195	195
miniasm	Low cut-off	10	5	5	7	10	10
	Midpoint	25	25	55	21	90	50
	High cut-off	195	195	195	195	195	195
Flye	Low cut-off	5	5	5	5	35	10
	Midpoint	25	25	55	21	90	65
	High cut-off	195	195	195	195	195	195
NextDenovo	Low cut-off	5	5	5	5	7	10
	Midpoint	25	25	55	21	90	70
	High cut-off	195	195	195	195	195	195
SPAdes	Low cut-off	5	5	5	7	35	10
	Midpoint	25	25	50	21	90	65
	High cut-off	195	195	195	195	195	195
Platanus-allee	Low cut-off	5	5	5	7	10	10
	Midpoint	25	25	55	21	90	65
	High cut-off	195	195	195	195	195	195
Canu	Low cut-off	7	5	Timeout	7	30	10
	Midpoint	25	15		21	115	45
	High cut-off	195	195		195	195	195
MaSuRCA_F	Low cut-off	5	5	5	5	5	10
	Midpoint	25	25	55	21	90	70
	High cut-off	195	195	195	195	195	195
MaSuRCA_C	Low cut-off	13	5	5	7	5	10
	Midpoint	25	25	55	21	90	70
	High cut-off	195	195	195	195	195	195
* Midpoint between 'haploid' and 'diploid' peaks

## Sheet: Table S2
Table S2. Estimated genome characteristics using GenomeScope.
	GenomeScope				Reference	Reference genome size (Mb)
	Genome size (b)	Heterozygosity (%)	Repeat (%)	Fitting rate (%)
A. thaliana C24	125398506	0.055	15.7566	99.617	[1]	118
N. putrida NIES-4239	32332414	0.336	8.67952	96.491	[2]	35
L. calcarifer	552296831	0.479	2.79622	95.2101	[3]	587
S. sitiens	905727993	0.847	43.9377	99.3024	[4]	1245
A. thaliana F1	119254884	1.04	13.325	98.9971	[5]	140
C. gigas	487070579	3	28.6246	98.1645	[6]	647
1. Jiao WB, Schneeberger K. Chromosome-level assemblies of multiple Arabidopsis genomes reveal hotspots of rearrangements with altered evolutionary dynamics. Nat Commun 2020;11:989.
2. Kamikawa R, Mochizuki T, Sakamoto M et al. Genome evolution of a nonparasitic secondary heterotroph, the diatom Nitzschia putrida. Sci Adv 2022;8:eabi5075.
3. Vij S, Kuhl H, Kuznetsova IS et al. Chromosomal-level assembly of the Asian seabass genome using long sequence reads and multi-layered scaffolding. PLOS Genet 2016;12:e1005954.
4. Molitor C, Kurowski TJ, Fidalgo de Almeida PM et al. De novo genome assembly of Solanum Sitiens reveals structural variation associated with drought and salinity tolerance. Bioinformatics 2021;37:1941–5.
5. Chin CS, Peluso P, Sedlazeck FJ et al. Phased diploid genome assembly with single-molecule real-time sequencing. Nat Methods 2016;13:1050–4.
6. Peñaloza C, Gutierrez AP, Eöry L et al. A chromosome-level genome assembly for the Pacific oyster Crassostrea gigas. GigaScience 2021;10:giab020.

## Sheet: Table S3
Table S3. Summary of statistics for assembly contigs.
		A. thaliana C24	N. putrida NIES-4239	L. calcarifer	S. sitiens	A. thaliana F1	C. gigas
HASLR	# Contigs	781	194	7227	19886	3473	13599
	Largest contig	1802020	1902595	122507	673366	167567	528804
	Total length	110017927	31671335	90765273	582864061	59370547	491845983
	Assembly ploidy	0.877346	0.979554	0.164341	0.643531	0.497846	1.0098
	N50	507236	610853	17860	60114	28894	76670
	# Ns	0	0	0	0	0	0
	# Gaps	0	0	0	0	0	0
WENGAN-M	# Contigs	454	210	1100	14635	994	11321
	Largest contig	6190469	1935991	11142913	3699181	1818268	392299
	Total length	107675833	30372917	570490679	746943557	107179661	405277797
	Assembly ploidy	0.858669	0.939395	1.03294	0.824689	0.898744	0.832072
	N50	1234579	455215	1147389	103043	263336	55941
	# Ns	0	0	0	0	0	0
	# Gaps	0	0	0	0	0	0
Redbean	# Contigs	1903	144	869	18058	3209	10324
	Largest contig	669135	3089120	14733087	1725977	10560281	2780879
	Total length	124302767	34283244	589996511	1177277028	175419019	735892519
	Assembly ploidy	0.991262	1.06034	1.06826	1.29981	1.47096	1.51085
	N50	137968	873010	2849060	162475	1687196	240088
	# Ns	0	0	0	0	0	0
	# Gaps	0	0	0	0	0	0
miniasm	# Contigs	563	123	6200	17406	11079	12872
	Largest contig	7414675	2748412	339224	5018112	187556	1323157
	Total length	130574952	37237417	183469018	1499400530	244114482	1212404752
	Assembly ploidy	1.04128	1.15171	0.332193	1.65546	2.047	2.48918
	N50	2386046	884823	42593	159388	27925	141651
	# Ns	0	0	0	0	0	0
	# Gaps	0	0	0	0	0	0
Flye	# Contigs	444	219	800	16425	1406	24980
	Largest contig	18359100	3554753	24110590	5145111	8094545	1525524
	Total length	119752455	36493132	597311109	1130205441	141470956	998414546
	Assembly ploidy	0.954975	1.12869	1.0815	1.24784	1.18629	2.04984
	N50	10726617	1015744	6303938	307580	825427	124560
	# Ns	1200	300	4100	17200	1500	10800
	# Gaps	12	3	41	172	15	108
NextDenovo	# Contigs	107	62	2680	3318	311	2071
	Largest contig	9465656	3693898	760966	7450087	4230852	4724510
	Total length	118724210	35019492	375889439	1090308098	103264105	787258585
	Assembly ploidy	0.946775	1.08311	0.680593	1.20379	0.865911	1.61631
	N50	6192130	1367731	154280	645077	569154	732830
	# Ns	0	0	0	0	0	0
	# Gaps	0	0	0	0	0	0
SPAdes	# Contigs	2673	454984	16343	243341	24248	153720
	Largest contig	1348822	892201	944816	522992	940859	109671
	Total length	113689713	416956166	577274440	1247544718	174531936	692327661
	Assembly ploidy	0.906627	12.8959	1.04522	1.37739	1.46352	1.42141
	N50	222725	888	106792	38300	108431	9899
	# Ns	122979	4954556	1933124	4095364	618100	13621916
	# Gaps	239	121404	20604	14522	2243	17427
Platanus-allee	# Contigs	1425	846	13691	126900	10254	48362
	Largest contig	2143722	1856671	11789979	2924389	1751104	1285278
	Total length	117642149	35054093	647429502	1415470396	173523694	754641737
	Assembly ploidy	0.938146	1.08418	1.17225	1.5628	1.45507	1.54935
	N50	426383	544122	1485061	279843	321526	128682
	# Ns	2523331	627179	55959489	55670531	29979128	105286954
	# Gaps	4663	1023	54738	51971	14346	113707
Canu	# Contigs	396	471	Time out	19670	2140	7410
	Largest contig	4561822	2665086		1992500	2637713	3563157
	Total length	121070081	46162373		1391082107	232875899	1182314774
	Assembly ploidy	0.965483	1.42774		1.53587	1.95276	2.4274
	N50	984817	443070		156965	237619	320239
	# Ns	0	0		0	0	0
	# Gaps	0	0		0	0	0
MaSuRCA_F	# Contigs	177	229	740	11271	603	12060
	Largest contig	10270618	3740926	14513999	3550151	4048361	948304
	Total length	117867404	35883408	589642470	1164128642	112511281	980147870
	Assembly ploidy	0.939943	1.10983	1.06762	1.2853	0.943452	2.01233
	N50	2398018	721680	1925240	254467	901254	133289
	# Ns	600	300	500	12400	300	5500
	# Gaps	6	3	5	124	3	55
MaSuRCA_C	# Contigs	549	327	712	7911	456	4574
	Largest contig	12455837	3410931	19271087	5982926	6783262	5900819
	Total length	128791780	37646832	590954735	1200269208	122786771	980984161
	Assembly ploidy	1.02706	1.16437	1.06999	1.3252	1.02962	2.01405
	N50	3655483	1140544	2216229	403704	1442308	457876
	# Ns	1000	100	3200	14000	3800	18000
	# Gaps	10	1	32	140	38	180

## Sheet: Table S4
Table S4. Summary of statistics for polished contigs.
		A. thaliana C24	N. putrida NIES-4239	L. calcarifer	S. sitiens	A. thaliana F1	C. gigas
HASLR	# Contigs	781	194	7227	19886	3473	13599
	Largest contig	1800762	1900749	122507	670107	166671	525269
	Total length	109843784	31588979	90522634	576272713	59084735	488761893
	Assembly ploidy	0.875958	0.977007	0.163902	0.636254	0.495449	1.00347
	N50	506475	608244	17819	59568	28806	76175
	# Ns	0	0	0	0	0	0
	# Gaps	0	0	0	0	0	0
WENGAN-M	# Contigs	454	210	1100	14635	994	11321
	Largest contig	6189484	1935667	11141620	3697922	1816519	392030
	Total length	107631993	30337906	570087240	745844011	107022984	404659280
	Assembly ploidy	0.85832	0.938312	1.03221	0.823475	0.897431	0.830802
	N50	1234361	453857	1147301	102955	263388	55808
	# Ns	0	0	0	0	0	0
	# Gaps	0	0	0	0	0	0
Redbean	# Contigs	1903	144	869	18058	3209	10324
	Largest contig	670741	3090276	14742779	1729783	10561254	2785712
	Total length	124721662	34299335	590368690	1178389022	175444769	737184094
	Assembly ploidy	0.994602	1.06083	1.06893	1.30104	1.47117	1.51351
	N50	138477	873806	2851430	162734	1688068	240564
	# Ns	0	0	0	0	0	0
	# Gaps	0	0	0	0	0	0
miniasm	# Contigs	563	123	6200	17406	11079	12872
	Largest contig	7365769	2703078	332974	4941962	186110	1320798
	Total length	129771463	36643965	180667487	1487550205	243564622	1211592686
	Assembly ploidy	1.03487	1.13335	0.32712	1.64238	2.04239	2.48751
	N50	2370916	870755	41495	157329	27801	141461
	# Ns	0	0	0	0	0	0
	# Gaps	0	0	0	0	0	0
Flye	# Contigs	444	219	800	16425	1406	24980
	Largest contig	18362456	3554961	24114263	5145451	8097803	1525785
	Total length	119777984	36493486	597353619	1130013025	141508802	998428700
	Assembly ploidy	0.955179	1.1287	1.08158	1.24763	1.18661	2.04986
	N50	10728693	1015828	6304335	307556	825499	124426
	# Ns	1200	300	4100	17200	1500	10800
	# Gaps	12	3	41	172	15	108
NextDenovo	# Contigs	107	62	2680	3318	311	2071
	Largest contig	9468193	3693378	751889	7447999	4202267	4719528
	Total length	118760965	35006413	370670254	1089529055	102380030	786892887
	Assembly ploidy	0.947068	1.0827	0.671143	1.20293	0.858498	1.61556
	N50	6193968	1367402	152378	644862	564847	732285
	# Ns	0	0	0	0	0	0
	# Gaps	0	0	0	0	0	0
SPAdes	# Contigs	2673	454984	16343	243341	24248	153720
	Largest contig	1348836	892201	944771	522975	940541	109571
	Total length	113689160	416952173	577201382	1247453009	174509099	692188455
	Assembly ploidy	0.906623	12.8958	1.04509	1.37729	1.46333	1.42113
	N50	222727	888	106792	38283	108510	9896
	# Ns	122979	4954556	1933124	4095364	618100	13621916
	# Gaps	239	121404	20604	14522	2243	17427
Platanus-allee	# Contigs	1425	846	13691	126900	10254	48362
	Largest contig	2143723	1856421	11788169	2924328	1749603	1284245
	Total length	117641278	35049541	647294136	1415201612	173426279	754284804
	Assembly ploidy	0.938139	1.08404	1.172	1.5625	1.45425	1.54861
	N50	426384	544092	1484773	279843	321013	128601
	# Ns	2523331	627179	55959489	55670531	29979128	105286954
	# Gaps	4663	1023	54738	51971	14346	113707
Canu	# Contigs	396	471	Timeout	19670	2140	7410
	Largest contig	4564252	2665742		1993206	2638806	3564468
	Total length	121140614	46177855		1391583593	232987035	1182898773
	Assembly ploidy	0.966045	1.42822		1.53643	1.95369	2.4286
	N50	985421	443166		157024	237737	320342
	# Ns	0	0		0	0	0
	# Gaps	0	0		0	0	0
MaSuRCA_F	# Contigs	177	229	740	11271	603	12060
	Largest contig	10270599	3740810	14509991	3550076	4046338	948059
	Total length	117867382	35879802	589515717	1163852787	112461498	979950869
	Assembly ploidy	0.939942	1.10972	1.06739	1.28499	0.943035	2.01193
	N50	2398010	721654	1924888	254472	901365	133243
	# Ns	600	300	500	12400	300	5500
	# Gaps	6	3	5	124	3	55
MaSuRCA_C	# Contigs	549	327	712	7911	456	4574
	Largest contig	12455655	3410456	19267461	5981269	6780431	5898101
	Total length	128790527	37642729	590828502	1199957003	122715997	980788216
	Assembly ploidy	1.02705	1.16424	1.06977	1.32485	1.02902	2.01365
	N50	3655479	1140544	2215753	403483	1441537	457754
	# Ns	1000	100	3200	14000	3800	18000
	# Gaps	10	1	32	140	38	180

## Sheet: Table S5
Table S5. Increase and decrease in continuity after polishing.
		A. thaliana C24	N. putrida NIES-4239	L. calcarifer	S. sitiens	A. thaliana F1	C. gigas
HASLR	Largest contig (%)	-0.0698105	-0.0970254	0	-0.483986	-0.534711	-0.66849
	Total length (%)	-0.158286	-0.260033	-0.267326	-1.13086	-0.481404	-0.627044
	N50 (%)	-0.150029	-0.427108	-0.229563	-0.908274	-0.304562	-0.645624
WENGAN-M	Largest contig (%)	-0.0159116	-0.0167356	-0.0116038	-0.0340346	-0.0961904	-0.0685701
	Total length (%)	-0.0407148	-0.11527	-0.0707179	-0.147206	-0.146182	-0.152616
	N50 (%)	-0.0176578	-0.298321	-0.00766959	-0.0854012	0.0197466	-0.23775
Redbean	Largest contig (%)	0.240011	0.0374217	0.0657839	0.220513	0.00921377	0.173794
	Total length (%)	0.336996	0.0469355	0.0630816	0.0944547	0.0146791	0.175511
	N50 (%)	0.368926	0.0911788	0.0831853	0.159409	0.0516834	0.198261
miniasm	Largest contig (%)	-0.659584	-1.64946	-1.84244	-1.5175	-0.77097	-0.178286
	Total length (%)	-0.615347	-1.5937	-1.52698	-0.790338	-0.225247	-0.0669798
	N50 (%)	-0.634103	-1.58992	-2.57789	-1.29182	-0.444047	-0.134132
Flye	Largest contig (%)	0.0182798	0.00585132	0.015234	0.00660822	0.0402493	0.0171089
	Total length (%)	0.0213181	0.000970046	0.00711689	-0.0170249	0.0267518	0.00141765
	N50 (%)	0.0193537	0.0082698	0.00629765	-0.00780285	0.00872276	-0.107579
NextDenovo	Largest contig (%)	0.0268022	-0.0140773	-1.19283	-0.0280265	-0.675632	-0.10545
	Total length (%)	0.0309583	-0.0373478	-1.38849	-0.0714516	-0.85613	-0.0464521
	N50 (%)	0.0296828	-0.0240544	-1.23282	-0.0333294	-0.756737	-0.0743692
SPAdes	Largest contig (%)	0.00103794	0	-0.00476283	-0.00325053	-0.0337989	-0.0911818
	Total length (%)	-0.000486412	-0.000957655	-0.0126557	-0.00735116	-0.0130847	-0.020107
	N50 (%)	0.000897968	0	0	-0.0443864	0.0728574	-0.0303061
Platanus-allee	Largest contig (%)	4.66478e-05	-0.013465	-0.015352	-0.00208591	-0.0857174	-0.0803717
	Total length (%)	-0.000740381	-0.0129856	-0.0209082	-0.018989	-0.0561393	-0.0472983
	N50 (%)	0.000234531	-0.00551347	-0.0193931	0	-0.159552	-0.0629459
Canu	Largest contig (%)	0.0532682	0.0246146	Timeout	0.0354329	0.0414374	0.0367932
	Total length (%)	0.058258	0.0335381		0.0360501	0.0477233	0.0493945
	N50 (%)	0.0613312	0.021667		0.037588	0.0496593	0.0321635
MaSuRCA_F	Largest contig (%)	-0.000184994	-0.00310084	-0.0276147	-0.00211259	-0.0499708	-0.0258356
	Total length (%)	-1.8665e-05	-0.0100492	-0.0214966	-0.0236963	-0.0442471	-0.0200991
	N50 (%)	-0.000333609	-0.0036027	-0.0182834	0.00196489	0.0123162	-0.0345115
MaSuRCA_C	Largest contig (%)	-0.00146116	-0.0139258	-0.0188158	-0.0276955	-0.0417351	-0.0460614
	Total length (%)	-0.000972888	-0.0108987	-0.0213609	-0.0260112	-0.0576398	-0.0199743
	N50 (%)	-0.000109425	0	-0.0214779	-0.0547431	-0.053456	-0.0266448

## Sheet: Table S6
Table S6. BUSCO completeness for assembly contigs.
(A) A. thaliana C24
	Complete score			Fragmented	Missing
	Entire score*1	Single-copy	Duplicated
HASLR	0.988	0.982	0.006	0.004	0.008
WENGAN-M	0.994	0.988	0.006	0.002	0.004
Redbean	0.688	0.686	0.002	0.079	0.233
miniasm	0.011	0.011	0	0.021	0.968
Flye	0.991	0.982	0.009	0.005	0.004
NextDenovo	0.956	0.945	0.011	0.019	0.025
SPAdes	0.994	0.984	0.01	0.002	0.004
Platanus-allee	0.992	0.989	0.003	0.004	0.004
Canu	0.98	0.97	0.01	0.007	0.013
MaSuRCA_F	0.993	0.985	0.008	0.002	0.005
MaSuRCA_C	0.994	0.979	0.015	0.002	0.004
Number of BUSCO genes: 1614
(B) N. putrida NIES-4239
	Complete score			Fragmented	Missing
	Entire score*1	Single-copy	Duplicated
HASLR	0.725	0.725	0	0.102	0.173
WENGAN-M	0.682	0.682	0	0.075	0.243
Redbean	0.675	0.671	0.004	0.145	0.18
miniasm	0.016	0.016	0	0.027	0.957
Flye	0.773	0.765	0.008	0.082	0.145
NextDenovo	0.725	0.725	0	0.114	0.161
SPAdes	0.792	0.792	0	0.075	0.133
Platanus-allee	0.796	0.788	0.008	0.067	0.137
Canu	0.757	0.569	0.188	0.102	0.141
MaSuRCA_F	0.796	0.784	0.012	0.067	0.137
MaSuRCA_C	0.796	0.784	0.012	0.067	0.137
Number of BUSCO genes: 255
(C) L. calcarifer
	Complete score			Fragmented	Missing
	Entire score*1	Single-copy	Duplicated
HASLR	0.132	0.132	0	0.023	0.845
WENGAN-M	0.974	0.968	0.006	0.006	0.02
Redbean	0.915	0.903	0.012	0.029	0.056
miniasm	0	0	0	0	1
Flye	0.979	0.97	0.009	0.01	0.011
NextDenovo	0.406	0.404	0.002	0.033	56.1%
SPAdes	0.945	0.937	0.008	0.029	0.026
Platanus-allee	0.944	0.937	0.007	0.027	0.029
Canu	Timeout
MaSuRCA_F	0.988	0.982	0.006	0.003	0.009
MaSuRCA_C	0.986	0.979	0.007	0.004	0.01
Number of BUSCO genes: 3640
(D) S. sitiens
	Complete score			Fragmented	Missing
	Entire score*1	Single-copy	Duplicated
HASLR	0.867	0.848	0.019	0.012	12.1%
WENGAN-M	0.792	0.767	0.025	0.014	19.4%
Redbean	0.616	0.605	0.011	0.048	33.6%
miniasm	0.002	0.002	0	0	99.8%
Flye	0.966	0.929	0.037	0.009	0.025
NextDenovo	0.913	0.885	0.028	0.027	0.06
SPAdes	0.959	0.889	0.07	0.013	0.028
Platanus-allee	0.969	0.934	0.035	0.006	0.025
Canu	0.932	0.812	0.12	0.018	5.0%
MaSuRCA_F	0.978	0.93	0.048	0.003	0.019
MaSuRCA_C	0.975	0.932	0.043	0.003	0.022
Number of BUSCO genes: 5950
(E) A. thaliana F1
	Complete score			Fragmented	Missing
	Entire score*1	Single-copy	Duplicated
HASLR	0.602	0.596	0.006	0.029	0.369
WENGAN-M	0.917	0.898	0.019	0.012	0.071
Redbean	0.94	0.932	0.008	0.027	0.033
miniasm	0.013	0.013	0	0.021	0.966
Flye	0.983	0.963	0.02	0.009	0.008
NextDenovo	0.764	0.758	0.006	0.05	0.186
SPAdes	0.988	0.869	0.119	0.006	0.006
Platanus-allee	0.948	0.933	0.015	0.037	0.015
Canu	0.991	0.391	0.6	0.003	0.006
MaSuRCA_F	0.989	0.975	0.014	0.004	0.007
MaSuRCA_C	0.99	0.958	0.032	0.002	0.008
Number of BUSCO genes: 1614
(F) C. gigas
	Complete score			Fragmented	Missing
	Entire score*1	Single-copy	Duplicated
HASLR	0.707	0.701	0.006	0.102	0.191
WENGAN-M	0.525	0.509	0.016	0.082	0.393
Redbean	0.855	0.802	0.053	0.05	0.095
miniasm	0.122	0.118	0.004	0.095	0.783
Flye	0.978	0.715	0.263	0.016	0.006
NextDenovo	0.97	0.875	0.095	0.019	0.011
SPAdes	0.806	0.654	0.152	0.161	0.033
Platanus-allee	0.959	0.938	0.021	0.028	0.013
Canu	0.986	0.266	0.72	0.008	0.006
MaSuRCA_F	0.974	0.61	0.364	0.016	0.01
MaSuRCA_C	0.987	0.667	0.32	0.007	0.006
Number of BUSCO genes: 954
*1 column represents the entire complete score, including 'single-copy' and 'duplicated'.

## Sheet: Table S7
Table S7. BUSCO completeness for polished contigs.
(A) A. thaliana C24
	Complete score			Fragmented	Missing
	Entire score*1	Single-copy	Duplicated
HASLR	0.988	0.981	0.007	0.002	0.01
WENGAN-M	0.994	0.988	0.006	0.002	0.004
Redbean	0.894	0.886	0.008	0.038	0.068
miniasm	0.72	0.714	0.006	0.081	0.199
Flye	0.994	0.985	0.009	0.002	0.004
NextDenovo	0.993	0.984	0.009	0.002	0.005
SPAdes	0.994	0.984	0.01	0.002	0.004
Platanus-allee	0.992	0.989	0.003	0.004	0.004
Canu	0.995	0.986	0.009	0.002	0.003
MaSuRCA_F	0.993	0.985	0.008	0.002	0.005
MaSuRCA_C	0.994	0.979	0.015	0.002	0.004
Number of BUSCO genes: 1614
(B) N. putrida NIES-4239
	Complete score			Fragmented	Missing
	Entire score*1	Single-copy	Duplicated
HASLR	0.784	0.78	0.004	0.075	0.141
WENGAN-M	0.733	0.733	0	0.063	0.204
Redbean	0.765	0.765	0	0.082	0.153
miniasm	0.6	0.596	0.004	0.18	0.22
Flye	0.788	0.78	0.008	0.071	0.141
NextDenovo	0.784	0.78	0.004	0.078	0.138
SPAdes	0.792	0.788	0.004	0.075	0.133
Platanus-allee	0.796	0.788	0.008	0.067	0.137
Canu	0.793	0.569	0.224	0.075	0.132
MaSuRCA_F	0.796	0.784	0.012	0.067	0.137
MaSuRCA_C	0.796	0.784	0.012	0.067	0.137
Number of BUSCO genes: 255
(C) L. calcarifer
	Complete score			Fragmented	Missing
	Entire score*1	Single-copy	Duplicated
HASLR	0.133	0.133	0	0.023	0.844
WENGAN-M	0.977	0.971	0.006	0.006	0.017
Redbean	0.978	0.97	0.008	0.009	0.013
miniasm	0.079	0.077	0.002	0.022	0.899
Flye	0.987	0.98	0.007	0.005	0.008
NextDenovo	0.584	0.579	0.005	0.028	0.388
SPAdes	0.945	0.937	0.008	0.029	0.026
Platanus-allee	0.944	0.937	0.007	0.027	0.029
Canu	Timeout
MaSuRCA_F	0.988	0.982	0.006	0.003	0.009
MaSuRCA_C	0.987	0.979	0.008	0.004	0.009
Number of BUSCO genes: 3640
(D) S. sitiens
	Complete score			Fragmented	Missing
	Entire score*1	Single-copy	Duplicated
HASLR	0.901	0.882	0.019	0.012	0.087
WENGAN-M	0.821	0.795	0.026	0.013	0.166
Redbean	0.878	0.853	0.025	0.024	0.098
miniasm	0.738	0.719	0.019	0.041	0.221
Flye	0.972	0.933	0.039	0.007	0.021
NextDenovo	0.97	0.943	0.027	0.006	0.024
SPAdes	0.96	0.884	0.076	0.013	0.027
Platanus-allee	0.969	0.934	0.035	0.006	0.025
Canu	0.964	0.827	0.137	0.007	0.029
MaSuRCA_F	0.978	0.929	0.049	0.003	0.019
MaSuRCA_C	0.975	0.932	0.043	0.004	0.021
Number of BUSCO genes: 5950
(E) A. thaliana F1
	Complete score			Fragmented	Missing
	Entire score*1	Single-copy	Duplicated
HASLR	0.623	0.616	0.007	0.027	0.35
WENGAN-M	0.932	0.91	0.022	0.006	0.062
Redbean	0.966	0.958	0.008	0.012	0.022
miniasm	0.53	0.508	0.022	0.083	0.387
Flye	0.986	0.962	0.024	0.006	0.008
NextDenovo	0.912	0.901	0.011	0.009	0.079
SPAdes	0.988	0.866	0.122	0.006	0.006
Platanus-allee	0.948	0.933	0.015	0.037	0.015
Canu	0.993	0.556	0.437	0.002	0.005
MaSuRCA_F	0.989	0.972	0.017	0.004	0.007
MaSuRCA_C	0.991	0.954	0.037	0.002	0.007
Number of BUSCO genes: 1614
(F) C. gigas
	Complete score			Fragmented	Missing
	Entire score*1	Single-copy	Duplicated
HASLR	0.784	0.774	0.01	0.082	0.134
WENGAN-M	0.544	0.519	0.025	0.073	0.383
Redbean	0.915	0.833	0.082	0.034	0.051
miniasm	0.932	0.783	0.149	0.04	0.028
Flye	0.978	0.711	0.267	0.016	0.006
NextDenovo	0.979	0.884	0.095	0.012	0.009
SPAdes	0.806	0.645	0.161	0.161	0.033
Platanus-allee	0.959	0.939	0.02	0.028	0.013
Canu	0.985	0.193	0.792	0.008	0.007
MaSuRCA_F	0.976	0.595	0.381	0.015	0.009
MaSuRCA_C	0.987	0.666	0.321	0.007	0.006
Number of BUSCO genes: 954
*1 Column represents the entire complete score, including 'single-copy' and 'duplicated'.

## Sheet: Table S8
Table S8. Increase and decrease of BUSCO completeness after polishing.
	A. thaliana C24	N. putrida NIES-4239	L. calcarifer	S. sitiens	A. thaliana F1	C. gigas
HASLR	0	5.9	0.1	3.4	2.1	7.7
WENGAN-M	0	5.1	0.3	2.9	1.5	1.9
Redbean	20.6	9	6.3	26.2	2.6	6
miniasm	70.9	58.4	7.9	73.6	51.7	81
Flye	0.3	1.5	0.8	0.6	0.3	0
NextDenovo	3.7	5.9	17.8	5.7	14.8	0.9
SPAdes	0	0	0	0.1	0	0
Platanus-allee	0	0	0	0	0	0
Canu	1.5	3.6	Timeout	3.2	0.2	-0.1
MaSuRCA_F	0	0	0	0	0	0.2
MaSuRCA_C	0	0	0.1	0	0.1	0

## Sheet: Table S9
Table S9. Computational resource usage of de novo assemblers.
(A) Wall-clock time (h)
	A. thaliana C24	N. putrida NIES-4239	L. calcarifer	S. sitiens	A. thaliana F1	C. gigas
HASLR	0.239159	1.5922	1.91773	7.20407	0.729653	3.39872
WENGAN-M	0.701954	5.37039	7.09208	18.0541	2.25683	7.67795
Redbean	0.446184	0.184948	6.58238	4.60336	1.67299	3.31995
miniasm	0.336621	0.0451183	34.7165	11.2959	7.14002	19.6708
Flye	3.66394	0.496686	64.6632	90.1011	21.7885	41.0084
NextDenovo	3.20035	0.330674	6.14522	306.84	2.06754	17.2646
SPAdes	11.7418	65.931	52.4998	333.676	17.1594	63.5294
Platanus-allee	84.5163	23.3505	83.518	146.206	354.65	80.3305
Canu	25.3874	4.59647	Timeout	412.678	79.0653	202.165
MaSuRCA_F	6.94493	20.7506	30.8095	346.37	7.07743	153.936
MaSuRCA_C	18.9829	22.5625	68.3949	479.341	12.7982	346.342
(B) Memory usage (GB)
	A. thaliana C24	N. putrida NIES-4239	L. calcarifer	S. sitiens	A. thaliana F1	C. gigas
HASLR	8.46	8.96	11.33	20.77	8.46	12.97
WENGAN-M	10.72	15.37	15.08	19.59	20.09	28.12
Redbean	20.53	7.38	185.22	88.07	72.51	93.41
miniasm	24.75	12.2	64.6	256.55	128.26	128.58
Flye	51.59	19.56	343.39	151.56	149.61	160.27
NextDenovo	122.72	103.59	357.47	364.4	120.05	324.59
SPAdes	27.61	284.27	287.73	769.94	45.92	195.29
Platanus-allee	257.84	259.68	259.1	549.01	459.18	275.73
Canu	278.52	37.54	Timeout	366.2	1051	335.07
MaSuRCA_F	303.35	303.35	402.16	402.81	400.97	402.56
MaSuRCA_C	380.97	379.43	758.62	787.91	757.34	780.44

## Sheet: Table S10
Table S10. Summary of statistics of primary contigs, haplotigs, and artefacts after haplotig purging.
		A. thaliana C24			N. putrida NIES-4239			L. calcarifer			S. sitiens			A. thaliana F1			C. gigas
		Primary	Haplotigs	Artefacts	Primary	Haplotigs	Artefacts	Primary	Haplotigs	Artefacts	Primary	Haplotigs	Artefacts	Primary	Haplotigs	Artefacts	Primary	Haplotigs	Artefacts
HASLR	# Contigs	733	46	2	188	5	1	7214	11	2	18268	1485	133	3426	29	18	11585	1851	163
	Largest contig	1800762	17700	2681	1900749	7265	623	122507	12892	2043	670107	59277	13972	166671	12284	18730	525269	88198	13087
	Total length	109644175	196377	3232	31570131	18225	623	90477224	41752	3658	567826382	8157740	288591	58893190	114263	77282	471567639	16948039	246215
	Assembly ploidy	0.87	-	-	0.98	-	-	0.16382	-	-	0.626928	-	-	0.493843	-	-	0.968171	-	-
	N50	506475	6213	2681	608244	4730	623	17825	3775	2043	60667	8863	4372	28899	5327	4866	79428	14787	2075
	# Ns	0	0	0	0	0	0	0	0	0	0	0	0	0	0	0	0	0	0
	# Gaps	0	0	0	0	0	0	0	0	0	0	0	0	0	0	0	0	0	0
	Base pair QV	34.574	-	-	31.1089	-	-	28.7362	-	-	26.4026	-	-	29.9585	-	-	26.1809	-	-
	k-mer completeness	94.5209	-	-	87.4425	-	-	14.6944	-	-	58.6248	-	-	42.8761	-	-	61.8495	-	-
WENGAN-M	# Contigs	440	9	5	190	8	12	1093	5	2	12647	1900	88	816	140	38	9706	1594	21
	Largest contig	6189484	13407	228764	1935667	23342	16742	11141620	17011	22974	3697922	197803	44887	1816519	115500	30370	392030	181648	11105
	Total length	107044889	82024	505080	30143912	91335	102659	569992254	66535	28451	711881793	33012189	950029	104205377	2375986	441621	377692477	26825171	141632
	Assembly ploidy	0.85	-	-	0.93	-	-	1.03204	-	-	0.785977	-	-	0.873804	-	-	0.775437	-	-
	N50	1234361	9425	140777	477341	12713	7859	1147301	14337	22974	109404	24386	14669	271109	21435	13831	58628	22452	6257
	# Ns	0	0	0	0	0	0	0	0	0	0	0	0	0	0	0	0	0	0
	# Gaps	0	0	0	0	0	0	0	0	0	0	0	0	0	0	0	0	0	0
	Base pair QV	36.3406	-	-	32.8543	-	-	37.0799	-	-	29.4919	-	-	32.879	-	-	29.0998	-	-
	k-mer completeness	93.1664	-	-	83.8413	-	-	92.978	-	-	65.0243	-	-	73.4654	-	-	50.516	-	-
Redbean	# Contigs	1338	261	304	114	11	19	517	161	191	11675	4471	1912	356	144	2709	5678	3599	1047
	Largest contig	670741	43984	123773	3090276	21607	13246	14742779	48173	19623	1729783	353608	132696	10561254	311859	3773262	2785712	291589	37044
	Total length	119305973	2777291	2638398	34038970	115286	145079	587421035	1622524	1325131	1084193176	77324905	16870941	123542345	3281657	48620767	656136396	70982459	10065239
	Assembly ploidy	0.95	-	-	1.05	-	-	1.0636	-	-	1.19704	-	-	1.03595	-	-	1.34711	-	-
	N50	146413	11835	8564	873806	13535	8048	2917885	11997	6968	181400	23483	9363	3964118	33260	22293	290953	27255	10771
	# Ns	0	0	0	0	0	0	0	0	0	0	0	0	0	0	0	0	0	0
	# Gaps	0	0	0	0	0	0	0	0	0	0	0	0	0	0	0	0	0	0
	Base pair QV	21.4147	-	-	28.1216	-	-	30.3069	-	-	20.1727	-	-	26.9115	-	-	23.6826	-	-
	k-mer completeness	86.9664	-	-	89.8853	-	-	93.5611	-	-	74.6886	-	-	80.8473	-	-	71.0692	-	-
miniasm	# Contigs	249	192	122	91	29	3	3410	1939	851	10107	4783	2516	3992	3662	3425	5859	5776	1237
	Largest contig	7365769	91152	149738	2703078	89792	15788	332974	76798	45287	4941962	229723	72980	186110	116308	64011	1320798	473296	50339
	Total length	122115146	4816000	2840317	35366392	1231440	46133	135714891	33378198	11574398	1263782350	168806085	54961770	119718613	75438158	48407851	844151323	340054311	27387052
	Assembly ploidy	0.97	-	-	1.09	-	-	0.245728	-	-	1.39532	-	-	1.00389	-	-	1.73312	-	-
	N50	2430218	25538	24750	870755	49384	15258	66928	20113	18413	190744	40653	22311	39648	24166	20948	185837	75288	22927
	# Ns	0	0	0	0	0	0	0	0	0	0	0	0	0	0	0	0	0	0
	# Gaps	0	0	0	0	0	0	0	0	0	0	0	0	0	0	0	0	0	0
	Base pair QV	17.4478	-	-	20.2045	-	-	15.8923	-	-	15.7887	-	-	15.8916	-	-	16.7405	-	-
	k-mer completeness	71.3442	-	-	77.2353	-	-	11.9331	-	-	63.0458	-	-	43.9582	-	-	64.9167	-	-
Flye	# Contigs	161	185	98	132	54	33	478	255	67	9929	4329	2167	693	545	168	8489	10918	5573
	Largest contig	18362456	122192	86218	3554961	65625	16249	24114263	87853	29754	5145451	398022	39757	8097803	409156	98233	1525785	446023	47937
	Total length	117749800	1393242	634942	35475058	782702	235726	594263180	2803785	286654	1042386995	78810318	8815712	131115893	8756796	1636113	738968550	213739010	45721140
	Assembly ploidy	0.94	-	-	1.1	-	-	1.07599	-	-	1.15088	-	-	1.09946	-	-	1.51717	-	-
	N50	10728693	21813	27199	1016990	23083	8387	6304335	17991	8972	344661	37528	6726	1432114	32697	33053	172831	32563	10910
	# Ns	1200	0	0	300	0	0	4100	0	0	17000	200	0	1300	200	0	9700	1100	0
	# Gaps	12	0	0	3	0	0	41	0	0	170	2	0	13	2	0	97	11	0
	Base pair QV	40.6707	-	-	35.9736	-	-	35.7625	-	-	32.4236	-	-	28.1457	-	-	31.9763	-	-
	k-mer completeness	98.1935	-	-	91.4729	-	-	94.5586	-	-	82.1354	-	-	83.3328	-	-	78.3507	-	-
NextDenovo	# Contigs	93	9	5	56	6	0	2674	6	0	2830	474	14	306	2	3	1527	533	11
	Largest contig	9468193	190124	386696	3693378	84022	0	751889	125299	0	7447999	431499	57983	4202267	118621	399856	4719528	1211446	30226
	Total length	117617090	479222	664653	34735289	271124	0	370208761	461493	0	1055558425	33643075	327555	101576621	201071	602338	720695207	65947242	250438
	Assembly ploidy	0.94	-	-	1.07	-	-	0.670308	-	-	1.16543	-	-	0.851761	-	-	1.47965	-	-
	N50	6921428	88666	386696	1367402	57968	0	152406	109059	0	665579	84641	23969	565902	118621	399856	831165	178596	23248
	# Ns	0	0	0	0	0	0	0	0	0	0	0	0	0	0	0	0	0	0
	# Gaps	0	0	0	0	0	0	0	0	0	0	0	0	0	0	0	0	0	0
	Base pair QV	40.8956	-	-	36.8886	-	-	23.5338	-	-	32.9912	-	-	26.4119	-	-	32.2129	-	-
	k-mer completeness	97.9798	-	-	90.4129	-	-	54.7432	-	-	81.192	-	-	69.3978	-	-	76.5306	-	-
SPAdes	# Contigs	1824	410	439	857	126	454001	15462	683	198	48355	29406	165580	2565	1965	19718	81614	41860	30246
	Largest contig	1348836	24224	173007	892201	17902	28225	944771	45237	23389	522975	143790	103991	940541	104730	208945	109571	55149	57951
	Total length	111675775	1117771	895614	32013318	299297	384639558	575833211	1025458	342713	973225356	140042135	134185518	123612294	19260883	31635922	503937175	156722426	31528854
	Assembly ploidy	0.89	-	-	0.99	-	-	1.04262	-	-	1.07452	-	-	1.03654	-	-	1.03463	-	-
	N50	229321	4792	5662	147867	5408	847	107363	2932	3980	51532	12303	727	183729	14978	3762	11870	6912	1143
	# Ns	111874	10272	833	21300	0	4933256	1911593	12974	8557	3327176	580200	187988	535710	51665	30725	10180477	1867014	1574425
	# Gaps	204	16	19	213	0	121191	20569	24	11	12395	1707	420	2059	123	61	13187	3342	898
	Base pair QV	51.377	-	-	58.1018	-	-	51.2173	-	-	47.8377	-	-	38.7321	-	-	42.6558	-	-
	k-mer completeness	96.172	-	-	90.6395	-	-	94.1657	-	-	84.1144	-	-	84.1578	-	-	70.4849	-	-
Platanus-allee	# Contigs	763	315	347	311	186	349	4557	4278	4856	13327	14847	98726	2209	1958	6087	18002	13396	16964
	Largest contig	2143723	46964	39337	1856421	99394	12336	11788169	73978	63823	2924328	699148	174759	1749603	327612	123547	1284245	102056	63563
	Total length	115901261	1045079	694938	33939255	690420	419866	618925000	14297241	14071895	1156966801	160396001	97838810	149790098	7155124	16481057	685246417	42064701	26973686
	Assembly ploidy	0.92	-	-	1.05	-	-	1.12064	-	-	1.27739	-	-	1.25605	-	-	1.40687	-	-
	N50	433634	8334	8245	544320	6379	1379	1595630	6438	14671	360113	54710	1004	370700	7030	16514	149844	6574	2871
	# Ns	2364854	95434	63043	599422	8947	18810	43409443	3844528	8705518	48407607	5360473	1902451	20533225	833793	8612110	92582325	2922484	9782145
	# Gaps	4361	193	109	907	73	43	48833	3863	2042	41502	7804	2665	11325	830	2191	102753	7098	3856
	Base pair QV	36.6799	-	-	35.408	-	-	33.3151	-	-	34.2514	-	-	32.79	-	-	29.5326	-	-
	k-mer completeness	96.8146	-	-	91.499	-	-	92.6609	-	-	85.9717	-	-	83.9573	-	-	75.9083	-	-
Canu	# Contigs	306	59	31	164	275	32	Timeout			9754	8800	1116	458	1393	289	2645	4204	561
	Largest contig	4564252	107458	205134	2665742	86874	30500				1993206	254850	99980	2638806	573255	397724	3564468	1066225	143632
	Total length	118849092	1267917	1023605	36575065	9078252	524538				1111655852	263109114	16818627	130140830	95764847	7081358	760106996	412195509	10596268
	Assembly ploidy	0.95	-	-	1.13	-	-				1.22736	-	-	1.09128	-	-	1.56057	-	-
	N50	1001897	25591	149515	649825	34789	17601				230842	32907	15920	716459	71851	26195	457029	168497	18903
	# Ns	0	0	0	0	0	0				0	0	0	0	0	0	0	0	0
	# Gaps	0	0	0	0	0	0				0	0	0	0	0	0	0	0	0
	Base pair QV	44.6116	-	-	39.3521	-	-				36.7311	-	-	34.0081	-	-	39.8304	-	-
	k-mer completeness	98.1903	-	-	91.1757	-	-				82.3562	-	-	82.7059	-	-	79.2851	-	-
MaSuRCA_F	# Contigs	146	17	14	157	57	15	656	80	4	7704	2840	727	433	151	19	6325	5167	568
	Largest contig	10270599	82015	116122	3740810	70245	12291	14509991	106399	38710	3550076	361299	40674	4046338	108264	76891	948059	529866	19956
	Total length	116878240	587137	402005	35029924	806050	43828	587599750	1852379	63588	1068346246	93888848	1617693	109555609	2406960	498929	722114506	256539969	1296394
	Assembly ploidy	0.93	-	-	1.08	-	-	1.06392	-	-	1.17954	-	-	0.918668	-	-	1.48257	-	-
	N50	2398010	45530	65307	722542	28408	4850	1939575	40503	38710	283903	57869	3769	964910	34615	55237	165012	70693	3604
	# Ns	600	0	0	300	0	0	500	0	0	12300	100	0	300	0	0	5000	500	0
	# Gaps	6	0	0	3	0	0	5	0	0	123	1	0	3	0	0	50	5	0
	Base pair QV	44.7886	-	-	40.8587	-	-	41.2181	-	-	39.7212	-	-	36.7639	-	-	36.7461	-	-
	k-mer completeness	97.964	-	-	91.8571	-	-	94.8285	-	-	84.1361	-	-	78.058	-	-	78.6358	-	-
MaSuRCA_C	# Contigs	291	91	167	78	25	224	612	98	2	5293	2548	70	315	131	10	2356	1882	336
	Largest contig	12455655	145401	393462	3410456	167656	17757	19267461	351587	25860	5981269	605854	83424	6780431	155469	316580	5898101	1209427	37655
	Total length	122416500	2478009	3896018	36288418	1071979	282332	587579446	3198804	50252	1074374688	124467872	1114443	116608202	5285478	822317	781527930	195410953	3849333
	Assembly ploidy	0.98	-	-	1.12	-	-	1.06388	-	-	1.1862	-	-	0.977807	-	-	1.60455	-	-
	N50	3855040	29618	25702	1140544	65347	1539	2215753	39954	25860	468557	72257	19018	1655822	51917	189177	621860	181507	16247
	# Ns	900	100	0	100	0	0	3100	100	0	11400	2600	0	3800	0	0	14900	3100	0
	# Gaps	9	1	0	1	0	0	31	1	0	114	26	0	38	0	0	149	31	0
	Base pair QV	40.1743	-	-	43.4969	-	-	42.891	-	-	38.3236	-	-	37.6895	-	-	37.7899	-	-
	k-mer completeness	98.2432	-	-	91.7994	-	-	94.7261	-	-	82.1105	-	-	79.9022	-	-	80.455	-	-

[truncated: 3 more sheets: Table S11, Table S12, Table S13]
